# Supplementary material for: Genetic Background Effects on Disease Onset and Lifespan of the Mutant Dynactin p150Glued Mouse Model of Motor Neuron Disease
Source: PLoS One. 2015 Mar 12;10(3):e0117848. doi: 10.1371/journal.pone.0117848 (PMC4357475; doi:10.1371/journal.pone.0117848)
Supplement: S1 Dataset — (XLSX) [file pone.0117848.s001.xlsx]

## Sheet: Onset
Strain	Gender	Splay Onset (days)	Tremor Onset (days)	Ladder down Onset (days)		Strain	Gender	Splay Onset (days)	Tremor Onset (days)	Ladder down Onset (days)		Strain	Gender	Splay Onset (days)	Tremor Onset (days)	Ladder down Onset (days)		Strain	Gender	Splay Onset (days)	Tremor Onset (days)	Ladder down Onset (days)
B6	F	239	257	246		B6SJL	F	173	161	202		SJL	F	223	223	223		B17S	F	158	138	158
B6	F	174	181	232		B6SJL	F	137	130	173		SJL	F	223	176	236		B17S	F	117	158	265
B6	F	210	147	295		B6SJL	F	109	116	137		SJL	F	94	178	178		B17S	F	93	121	100
B6	F	169	169	232		B6SJL	F	102	159	228		SJL	F	90	111	126		B17S	F	100	.	205
B6	F	192	171	171		B6SJL	F	97	152	195		SJL	F	100	135	155		B17S	F	77	156	184
B6	F	120	226	246		B6SJL	F	135	135	157		SJL	F	138	118	138		B17S	F	87	122	87
B6	F	226	226	226		B6SJL	F	132	161	202		SJL	F	118	118	153		B17S	M	177	141	170
B6	F	233	240	275		B6SJL	F	141	233	134		SJL	F	114	94	114		B17S	M	177	134	177
B6	F	204	204	233		B6SJL	F	141	141	141		SJL	F	107	94	129		B17S	M	170	113	155
B6	F	196	255	196		B6SJL	F	120	203	203		SJL	F	118	153	181		B17S	M	161	128	113
B6	F	150	172	261		B6SJL	F	120	155	170		SJL	F	119	154	211		B17S	M	93	148	170
B6	F	156	218	253		B6SJL	F	113	155	170		SJL	F	119	154	154		B17S	M	106	148	128
B6	F	169	199	239		B6SJL	F	108	136	136		SJL	F	84	154	204		B17S	M	87	157	199
B6	F	216	182	230		B6SJL	F	130	144	165		SJL	F	72	129	134		B17S	M	157	149	.
B6	F	63	161	153		B6SJL	F	108	136	136		SJL	F	72	134	105		B17S	M	164	.	.
B6	F	63	167	245		B6SJL	M	174	162	190		SJL	F	79	142	177		B17S	M	94	179	179
B6	F	125	167	209		B6SJL	M	217	161	224		SJL	F	156	134	114		B17S	M	94	149	.
B6	F	132	167	119		B6SJL	M	203	162	203		SJL	F	72	134	184		B17S	M	192	115	.
B6	M	248	172	248		B6SJL	M	175	98	181		SJL	F	142	142	170
B6	M	204	167	232		B6SJL	M	91	175	175		SJL	M	223	176	223
B6	M	210	160	218		B6SJL	M	70	175	213		SJL	M	142	101	142
B6	M	138	145	204		B6SJL	M	223	170	213		SJL	M	87	115	164
B6	M	183	147	266		B6SJL	M	111	174	217		SJL	M	76	83	111
B6	M	149	156	261		B6SJL	M	222	180	195		SJL	M	100	148	135
B6	M	162	162	247		B6SJL	M	111	174	212		SJL	M	100	135	155
B6	M	155	162	310		B6SJL	M	150	135	135		SJL	M	100	114	191
B6	M	219	219	233		B6SJL	M	135	135	171		SJL	M	111	104	132
B6	M	204	211	226		B6SJL	M	132	139	132		SJL	M	145	111	197
B6	M	204	233	223		B6SJL	M	188	232	267		SJL	M	152	167	152
B6	M	190	218	232		B6SJL	M	113	210	210		SJL	M	97	97	153
B6	M	197	226	211		B6SJL	M	224	224	217		SJL	M	83	97	160
B6	M	127	226	246		B6SJL	M	113	155	148		SJL	M	114	73	150
B6	M	226	226	246		B6SJL	M	70	186	115		SJL	M	103	153	146
B6	M	157	226	226		B6SJL	M	70	144	115		SJL	M	104	147	175
B6	M	227	202	227		B6SJL	M	70	134	134		SJL	M	98	154	198
B6	M	227	172	213		B6SJL	M	70	126	78		SJL	M	104	154	125
B6	M	172	172	261		B6SJL	M	70	126	119		SJL	M	104	154	112
B6	M	142	169	276								SJL	M	119	133	98
B6	M	148	190	148								SJL	M	126	148	148
B6	M	134	190	232								SJL	M	92	148	126
B6	M	148	161	204								SJL	M	114	134	114
B6	M	148	175	238								SJL	M	149	134	114
B6	M	148	161	175
B6	M	140	160	237
B6	M	223	175	216
B6	M	209	174	223
B6	M	209	161	175
B6	M	125	175	153

## Sheet: Survival
Strain	Gender	Survival (days)		Strain	Gender	Survival (days)		Strain	Gender	Survival (days)		Strain	Gender	Survival (days)
B6	F	455		B6_SJL	F	364		SJL	F	303		B17S	F	*		* Mouse was alive at the time the manuscript was submitted
B6	F	441		B6_SJL	F	335		SJL	F	420		B17S	F	*
B6	F	513		B6_SJL	F	264		SJL	F	314		B17S	F	*
B6	F	432		B6_SJL	F	382		SJL	F	231		B17S	F	*
B6	F	445		B6_SJL	F	401		SJL	F	283		B17S	F	*
B6	F	457		B6_SJL	F	368		SJL	F	271		B17S	F	*
B6	F	380		B6_SJL	F	425		SJL	F	299		B17S	M	*
B6	F	451		B6_SJL	F	426		SJL	F	245		B17S	M	*
B6	F	437		B6_SJL	F	414		SJL	F	221		B17S	M	*
B6	F	381		B6_SJL	F	316		SJL	F	258		B17S	M	*
B6	F	476		B6_SJL	F	316		SJL	F	280		B17S	M	*
B6	F	486		B6_SJL	F	275		SJL	F	242		B17S	M	*
B6	F	471		B6_SJL	F	288		SJL	F	259		B17S	M	*
B6	F	460		B6_SJL	F	306		SJL	F	226		B17S	M	*
B6	F	390		B6_SJL	F	313		SJL	F	264		B17S	M	*
B6	F	474		B6_SJL	M	373		SJL	F	*		B17S	M	*
B6	F	*		B6_SJL	M	375		SJL	F	*		B17S	M	*
B6	F	400		B6_SJL	M	425		SJL	M	422		B17S	M	*
B6	M	464		B6_SJL	M	295		SJL	M	312
B6	M	494		B6_SJL	M	421		SJL	M	284
B6	M	420		B6_SJL	M	426		SJL	M	315
B6	M	411		B6_SJL	M	372		SJL	M	262
B6	M	443		B6_SJL	M	355		SJL	M	241
B6	M	431		B6_SJL	M	420		SJL	M	238
B6	M	451		B6_SJL	M	477		SJL	M	277
B6	M	456		B6_SJL	M	275		SJL	M	311
B6	M	451		B6_SJL	M	343		SJL	M	248
B6	M	407		B6_SJL	M	322		SJL	M	294
B6	M	389		B6_SJL	M	415		SJL	M	248
B6	M	463		B6_SJL	M	302		SJL	M	275
B6	M	449		B6_SJL	M	306		SJL	M	234
B6	M	433		B6_SJL	M	316		SJL	M	235
B6	M	444		B6_SJL	M	313		SJL	M	302
B6	M	451		B6_SJL	M	355		SJL	M	259
B6	M	479		B6_SJL	M	344		SJL	M	330
B6	M	457		B6_SJL	M	329		SJL	M	302
B6	M	417		B6_SJL	M	383		SJL	M	219
B6	M	486						SJL	M	233
B6	M	461						SJL	M	*
B6	M	472						SJL	M	*
B6	M	364						SJL	M	*
B6	M	456						SJL	M	*
B6	M	470
B6	M	405
B6	M	421
B6	M	460
B6	M	412
B6	M	473
